# Supplementary material for: Silicon–Gold Nanoparticles Affect Wharton’s Jelly Phenotype and Secretome during Tri-Lineage Differentiation
Source: Int J Mol Sci. 2022 Feb 15;23(4):2134. doi: 10.3390/ijms23042134 (PMC8874983; doi:10.3390/ijms23042134)
Supplement: Supplementary file 1 [file ijms-23-02134-s001.zip]

Archive with 1 entries (1 files):
- ijms-1561456-supplementary.pdf
